# Supplementary material for: The evolution and role of the hyposphene-hypantrum articulation in Archosauria: phylogeny, size and/or mechanics?
Source: R Soc Open Sci. 2019 Oct 2;6(10):190258. doi: 10.1098/rsos.190258 (PMC6837189; doi:10.1098/rsos.190258)
Supplement: Pseudosuchian Tree [file rsos190258supp1.nex]

#NEXUS
[written Fri Mar 23 13:06:57 EDT 2018 by Mesquite  version 3.40 (build 877) at candiceanicsmbp.uhmc.sbuh.stonybrook.edu/172.31.74.64]

BEGIN TAXA;
	TITLE Taxa;
	DIMENSIONS NTAX=31;
	TAXLABELS
		_Crocodylomorpha _Postosuchus_kirkpatricki _Postosuchus_alisonae Fasolasuchus Batrachotomus Prestosuchus Mandasuchus Poposaurus_langstoni Poposaurus_gracilis Sillosuchus_longicervix Shuvosaurus Effigia Arizonasaurus Xilousuchus Ticinosuchus Nundasuchus Turfanosuchus Gracilisuchus Typothorax Paratypothorax _Coahomasuchus Longosuchus Desmatosuchus Scutarx Aetobarbakinoides Revueltosaurus Parringtonia Ornithosuchidae Avemetatarsalia Phytosauria Squamata 
	;

END;


BEGIN CHARACTERS;
	TITLE  'Hyposphene-hypantrum Pseudosuchia';
	DIMENSIONS  NCHAR=1;
	FORMAT DATATYPE = STANDARD GAP = - MISSING = ? SYMBOLS = "  0 1";
	MATRIX
	_Crocodylomorpha           0
	_Postosuchus_kirkpatricki  1
	_Postosuchus_alisonae      1
	Fasolasuchus               1
	Batrachotomus              1
	Prestosuchus               1
	Mandasuchus                1
	Poposaurus_langstoni       1
	Poposaurus_gracilis        1
	Sillosuchus_longicervix    ?
	Shuvosaurus                0
	Effigia                    0
	Arizonasaurus              1
	Xilousuchus                1
	Ticinosuchus               ?
	Nundasuchus                0
	Turfanosuchus              0
	Gracilisuchus              0
	Typothorax                 0
	Paratypothorax             0
	_Coahomasuchus             0
	Longosuchus                ?
	Desmatosuchus              1
	Scutarx                    1
	Aetobarbakinoides          0
	Revueltosaurus             0
	Parringtonia               0
	Ornithosuchidae            0
	Avemetatarsalia            1
	Phytosauria                0
	Squamata                   0

;

END;
BEGIN ASSUMPTIONS;
	OPTIONS DEFTYPE = unord PolyTcount = MAXSTEPS;
	TYPESET * UNTITLED   =  unord:  1;

END;

BEGIN TREES;
	Title 'Pseudosuchian Tree';
	ID 016253d364cb7;
	LINK Taxa = Taxa;
	TRANSLATE
[0] 		1 _Crocodylomorpha,
[1] 		2 _Postosuchus_kirkpatricki,
[2] 		3 _Postosuchus_alisonae,
[3] 		4 Fasolasuchus,
[4] 		5 Batrachotomus,
[5] 		6 Prestosuchus,
[6] 		7 Mandasuchus,
[7] 		8 Poposaurus_langstoni,
[8] 		9 Poposaurus_gracilis,
[9] 		10 Sillosuchus_longicervix,
[10] 		11 Shuvosaurus,
[11] 		12 Effigia,
[12] 		13 Arizonasaurus,
[13] 		14 Xilousuchus,
[14] 		15 Ticinosuchus,
[15] 		16 Nundasuchus,
[16] 		17 Turfanosuchus,
[17] 		18 Gracilisuchus,
[18] 		19 Typothorax,
[19] 		20 Paratypothorax,
[20] 		21 _Coahomasuchus,
[21] 		22 Longosuchus,
[22] 		23 Desmatosuchus,
[23] 		24 Scutarx,
[24] 		25 Aetobarbakinoides,
[25] 		26 Revueltosaurus,
[26] 		27 Parringtonia,
[27] 		28 Ornithosuchidae,
[28] 		29 Avemetatarsalia,
[29] 		30 Phytosauria,
[30] 		31 Squamata;
	TREE UNTITLED = ((((((((((((((1,(2,3)),4),5),6),7),((13,14),(((11,12),10),(8,9)))),15),16),(18,17)),(((((20,19),21),(((22,23),24),25)),26),27)),28),29),30),31);

END;
