# Supplementary material for: The evolution and role of the hyposphene-hypantrum articulation in Archosauria: phylogeny, size and/or mechanics?
Source: R Soc Open Sci. 2019 Oct 2;6(10):190258. doi: 10.1098/rsos.190258 (PMC6837189; doi:10.1098/rsos.190258)
Supplement: Dinosaur Tree [file rsos190258supp2.nex]

#NEXUS
[written Fri Mar 23 13:54:20 EDT 2018 by Mesquite  version 3.40 (build 877) at candiceanicsmbp.uhmc.sbuh.stonybrook.edu/172.31.74.64]

BEGIN TAXA;
	TITLE Taxa;
	DIMENSIONS NTAX=26;
	TAXLABELS
		Neornithes Velociraptor Allosaurus Dilophosaurus Tawa Alamosaurus Saltasaurus Haplocanthosaurus Barosaurus Diplodocus Vulcanodon Plateosaurus Sarahsaurus Triceratops Psittacosaurus Pachycephalosaurus Thescelosaurus Stegosaurus Asilisaurus Silesaurus Dromomeron Pterosauromorpha Teleocrater Pseudosuchia Phytosauria Squamata 
	;

END;


BEGIN CHARACTERS;
	TITLE  'Hyposphene-hypantrum Dinosauria';
	DIMENSIONS  NCHAR=1;
	FORMAT DATATYPE = STANDARD GAP = - MISSING = ? SYMBOLS = "  0 1";
	MATRIX
	Neornithes          0
	Velociraptor        1
	Allosaurus          1
	Dilophosaurus       1
	Tawa                1
	Alamosaurus         ?
	Saltasaurus         ?
	Haplocanthosaurus   1
	Barosaurus          1
	Diplodocus          1
	Vulcanodon          1
	Plateosaurus        1
	Sarahsaurus         1
	Triceratops         0
	Psittacosaurus      0
	Pachycephalosaurus  0
	Thescelosaurus      0
	Stegosaurus         0
	Asilisaurus         1
	Silesaurus          1
	Dromomeron          0
	Pterosauromorpha    0
	Teleocrater         1
	Pseudosuchia        1
	Phytosauria         0
	Squamata            0

;

END;
BEGIN ASSUMPTIONS;
	OPTIONS DEFTYPE = unord PolyTcount = MAXSTEPS;
	TYPESET * UNTITLED   =  unord:  1;

END;

BEGIN TREES;
	Title 'Dinosaur Tree';
	ID 016253ec7ed23;
	LINK Taxa = Taxa;
	TRANSLATE
[0] 		1 Neornithes,
[1] 		2 Velociraptor,
[2] 		3 Allosaurus,
[3] 		4 Dilophosaurus,
[4] 		5 Tawa,
[5] 		6 Alamosaurus,
[6] 		7 Saltasaurus,
[7] 		8 Haplocanthosaurus,
[8] 		9 Barosaurus,
[9] 		10 Diplodocus,
[10] 		11 Vulcanodon,
[11] 		12 Plateosaurus,
[12] 		13 Sarahsaurus,
[13] 		14 Triceratops,
[14] 		15 Psittacosaurus,
[15] 		16 Pachycephalosaurus,
[16] 		17 Thescelosaurus,
[17] 		18 Stegosaurus,
[18] 		19 Asilisaurus,
[19] 		20 Silesaurus,
[20] 		21 Dromomeron,
[21] 		22 Pterosauromorpha,
[22] 		23 Teleocrater,
[23] 		24 Pseudosuchia,
[24] 		25 Phytosauria,
[25] 		26 Squamata;
	TREE UNTITLED = (((((((((((((1,2),3),4),5),((((6,7),((9,10),8)),11),(12,13))),((((15,14),16),17),18)),(20,19)),21),22),23),24),25),26);

END;
